# Supplementary material for: Interspecies Insertion Polymorphism Analysis Reveals Recent Activity of Transposable Elements in Extant Coelacanths
Source: PLoS One. 2014 Dec 3;9(12):e114382. doi: 10.1371/journal.pone.0114382 (PMC4255032; doi:10.1371/journal.pone.0114382)
Supplement: Table S3 — Pairwise sequences comparison of the 15 specific CR1 insertions. Comparisons were computed with the Blast bl2seq utility [34]. Each cell indicates, for the best hit obtained between the two compared sequences, the identity percentage, length and E-value of the match. Absence of significant matches are indicated by 'NAs'. (XLS) [file pone.0114382.s006.xls]

## Sheet: Sheet1
	1	2	3	4	5	6	7	8	9	10	11	12	13	14	15
1	-
2	85 644 0	-
3	NA	NA	-
4	99 223 10e-115	NA	NA	-
5	99 313 10e-163	NA	NA	100 223 10e-117	-
6	98 99 10e-46	NA	NA	100 33 10e-14	98 90 10e-42	-
7	99 1622 0	85 644 0	NA	98 223 10e-110	98 313 10e-156	100 99 10e-49	-
8	95 783 0	84 655 0	NA	94 224 10e-96	94 312 10e-137	95 99 10e-42	95 2002 0	-
9	99 927 0	NA	NA	98 219 10e-109	98 306 10e-154	99 99 10e-47	98 927 0	95 497 0	-
10	99 1038 0	85 94 10e-26	NA	98 223 10e-111	98 311 10e-157	99 99 10e-48	95 1038 0	95 702 (502+200) 0	99 927 0	-
11	99 824 0	NA	NA	99 223 10e-114	99 313 10e-160	100 99 10e-49	99 827 0	95 502 0	99 815 0	99 820 0	-
12	99 1391 0	86 454 10e-150	NA	99 223 10e-114	98 313 10e-157	98 99 10e-46	99 1394 0	95 1054 (552+502) 0	98 927 0	98 1037 0	99 828 0	-
13	NA	79 38 10e-5	NA	NA	NA	NA	NA	NA	NA	NA	NA	NA	-
14	98 359 0	NA	NA	99 223 10e-114	98 313 10e-159	99 99 10e-48	99 362 0	94 356 10e-156	98 350 10e-174	98 355 10e-177	99 364 0	99 363 0	NA	-
15	958 382 0	NA	NA	99 223 10e-113	98 313 10e-156	98 99 10e-47	98 385 0	93 37910e-164	98 373 0	98 378 0	99 387 0	98 386 0	NA	99 365 0	-
